# Supplementary material for: Impact of COVID-19 on Antimicrobial Consumption and Spread of Multidrug-Resistance in Bacterial Infections
Source: Antibiotics (Basel). 2022 Apr 18;11(4):535. doi: 10.3390/antibiotics11040535 (PMC9025690; doi:10.3390/antibiotics11040535)
Supplement: Supplementary file 1 [file antibiotics-11-00535-s001.zip]

Archive with 1 entries (1 files):
- antibiotics-1674293-supplementary.pdf
